# Supplementary material for: Establishing the baseline level of repetitive element expression in the human cortex
Source: BMC Genomics. 2011 Oct 10;12:495. doi: 10.1186/1471-2164-12-495 (PMC3207997; doi:10.1186/1471-2164-12-495)
Supplement: Additional file 1 — Summary of Alignment Results. Results from aligning each sample to the human genome (build hg18), CCDS database, repeats database, repeat masked intronic and repeat masked intergenic regions. [file 1471-2164-12-495-S1.XLS]

## Sheet: Sheet1
	Sequence name (*)	Total number of reads		Number of reads that align to hg18 assembly	Number of reads that align to hg18 assembly uniquely		Number of reads that span exon junctions (i.e. reads that failed to align to assembly but aligned to CCDS database)	Number of reads that span exon junctions uniquely (i.e. reads that failed to align uniquely to assembly but uniquely aligned to CCDS database)		TOTAL (hg18+CCDS) number of aligned reads	TOTAL (hg18+CCDS) number of uniquely aligned reads		% of aligned reads	% of uniquely aligned reads		Number of reads aligning to repeats database	% of reads aligning to the repeats database (benchmarked against total nonunique aligning reads)		Number of reads uniquely aligning to intronic regions (repeats masked)	% of reads uniquely aligning to intronic regions (repeats masked) benchmarked against total number of uniquely aligning reads		Number of reads uniquely aligning to intergenic regions (repeats masked)	% of reads uniquely aligning to intergenic regions (repeats masked) benchmarked against total number of uniquely aligning reads
Frontal Cortex Samples
RUN 1.	s_2_1	7651742		2370462	2107705		363209	248202		2733671	2355907		0.357261	0.307892		380907	0.139339		154220	0.065461		130679	0.0554687
	s_2_2	7651742		1116574	986562		166958	114529		1283532	1101091		0.167744	0.143901		180262	0.140442		77197	0.0701096		66787	0.0606553
	s_3_1	7307906		1719523	1534049		264620	180650		1984143	1714699		0.271506	0.234636		276624	0.139417		109065	0.0636059		90951	0.053042
	s_3_2	7307906		522813	463986		77379	52761		600192	516747		0.0821291	0.0707107		84486	0.140765		35060	0.0678475		29982	0.0580207
	s_5_1	9570202		3212780	2675986		282127	197414		3494907	2873400		0.365186	0.300244		545942	0.156211		176397	0.0613896		167914	0.0584374
	s_5_2	9570202		1427516	1179019		118827	83279		1546343	1262298		0.161579	0.131899		238673	0.154347		82169	0.0650948		81149	0.0642867
	s_6_1	9271238		2787599	2322046		244302	170831		3031901	2492877		0.327022	0.268883		476053	0.157015		156900	0.0629393		148120	0.0594173
	s_6_2	9271238		969318	805657		82258	57715		1051576	863372		0.113423	0.0931237		162471	0.154502		54573	0.0632091		55055	0.0637674
	s_7_1	7286455		1740359	1558088		279883	191214		2020242	1749302		0.27726	0.240076		285955	0.141545		112772	0.0644669		90047	0.051476
	s_7_2	7286455		341571	305714		53489	36595		395060	342309		0.0542184	0.0469788		55557	0.140629		23465	0.0685492		19352	0.0565337
	s_8_1	6198104		1678961	1504473		273038	186216		1951999	1690689		0.314935	0.272775		273011	0.139862		104152	0.0616033		84204	0.0498045
	s_8_2	6198104		539608	482269		86989	59578		626597	541847		0.101095	0.0874214		87440	0.139547		35189	0.0649427		28870	0.0532807
RUN 2	s_2_1	NA		NA	NA		NA	NA		#VALUE!	#VALUE!		#VALUE!	#VALUE!		NA	#VALUE!		NA	#VALUE!		NA	#VALUE!
	s_2_2	NA		NA	NA		NA	NA		#VALUE!	#VALUE!		#VALUE!	#VALUE!		NA	#VALUE!		NA	#VALUE!		NA	#VALUE!
	s_3_1	5683765		3150060	2591521		369398	253756		3519458	2845277		0.619212	0.500597		531827	0.15111		174810	0.0614387		157819	0.055467
	s_3_2	5683765		2508182	2059406		289919	199676		2798101	2259082		0.492297	0.397462		433091	0.15478		139552	0.0617738		127633	0.0564977
	s_5_1	8872921		4898743	4322157		921723	623042		5820466	4945199		0.655981	0.557336		703261	0.120826		292500	0.0591483		243772	0.0492947
	s_5_2	8872921		4534975	3992520		851851	576240		5386826	4568760		0.607109	0.51491		666585	0.123744		276318	0.0604799		230483	0.0504476
	s_6_1	8645456		4746943	4185208		892431	603836		5639374	4789044		0.652293	0.553938		683679	0.121233		283030	0.0590995		235766	0.0492303
	s_6_2	8645456		4503559	3964634		844398	570979		5347957	4535613		0.618586	0.524624		660369	0.123481		274120	0.0604373		228671	0.0504168
	s_7_1	6879709		3692775	3275898		713991	483282		4406766	3759180		0.640545	0.546416		531502	0.12061		224239	0.059651		177335	0.0471739
	s_7_2	6879709		3254756	2889326		627108	424916		3881864	3314242		0.564248	0.481742		478476	0.123259		196147	0.0591831		155126	0.0468059
	s_8_1	6637939		3198751	2838398		616331	417414		3815082	3255812		0.574739	0.490485		464705	0.121807		191981	0.0589656		152572	0.0468614
	s_8_2	6637939		3104330	2752141		593908	402650		3698238	3154791		0.557136	0.475267		459788	0.124326		186776	0.0592039		148662	0.0471226
	Mean:	7.63686e+06		2.54637e+06	2.21803e+06		409734	278853		2.9561e+06	2.49689e+06		0.389796	0.329151		393667	0.137673		152756	0.0626636		129589	0.0537958
	SD:	1.25891e+06		1.42203e+06	1.25135e+06		293315	197556		1.70082e+06	1.44179e+06		0.214281	0.180737		204534	0.0132478		83954.7	0.0032882		68981.1	0.00542978
(*) last numeric index indicates 1 - beginnings, 2- ends of paired end reads.
Sequnces: s_2, s_3 - are from sample 1; s_5, s_6 from sample 2, and s_7, s_8 from sample 3.
RUN 3	s_1_1	122549213		101455928	64690419		2275659	1617461		103731587	66307880		0.846448	0.541071		5167655	0.0498176		609	9.18443e-06		485	7.31436e-06
	s_1_2	122549213		100700546	64403285		2249655	1599306		102950201	66002591		0.840072	0.53858		5081962	0.0493633		552	8.36331e-06		494	7.48455e-06
	s_2_1	115230657		88915961	76950792		7591572	5772832		96507533	82723624		0.837516	0.717896		9665955	0.100158		1771	2.14086e-05		3062	3.70148e-05
	s_2_2	115230657		88208195	76427551		7495816	5700705		95704011	82128256		0.830543	0.712729		9583824	0.10014		1804	2.19656e-05		2957	3.60047e-05
	s_3_1	128916276		100996115	82656085		9340266	6729495		110336381	89385580		0.855876	0.693361		8786340	0.0796323		2103	2.35273e-05		2874	3.21528e-05
	s_3_2	128916276		99987504	81958002		9238747	6656258		109226251	88614260		0.847265	0.687378		8680723	0.0794747		2126	2.39916e-05		2856	3.22296e-05
	s_5_1	154068149		128258915	79459703		2476312	1784952		130735227	81244655		0.848555	0.527329		5652277	0.0432345		463	5.69884e-06		1204	1.48194e-05
	s_5_2	154068149		126466220	78881399		2429814	1752557		128896034	80633956		0.836617	0.523366		5483451	0.0425417		511	6.33728e-06		1134	1.40636e-05
	s_6_1	125544882		97823414	81306613		10517838	7570950		108341252	88877563		0.862968	0.707935		8617350	0.079539		2124	2.3898e-05		3334	3.75123e-05
	s_6_2	125544882		96887627	80634234		10396114	7485730		107283741	88119964		0.854545	0.7019		8528361	0.0794935		2065	2.3434e-05		3175	3.60304e-05
	s_7_1	134211602		103275032	47489414		12978900	9109405		116253932	56598819		0.866199	0.421713		8995975	0.0773821		2176	3.8446e-05		6337	0.000111963
	s_7_2	134211602		101632892	85138416		12835039	9006940		114467931	94145356		0.852891	0.70147		8846723	0.0772856		2148	2.28158e-05		5984	6.35613e-05
	s_8_1	128993175		99013436	84503934		12560083	8800263		111573519	93304197		0.864957	0.723327		8950506	0.0802207		2484	2.66226e-05		4776	5.11874e-05
	s_8_2	128993175		97842456	83658031		12442603	8714081		110285059	92372112		0.854968	0.716101		8830785	0.0800724		2465	2.66855e-05		4728	5.11843e-05
	Mean:	1.29931e+08		1.02247e+08	7.6297e+07		8.20203e+06	5.87864e+06		1.10449e+08	8.21756e+07		0.849959	0.636725		7.91942e+06	0.0727396		1671.5	2.01699e-05		3100	3.80374e-05
	SD:	1.17189e+07		1.15268e+07	1.05221e+07		4.21839e+06	2.95961e+06		1.01226e+07	1.14886e+07		0.0110131	0.10201		1.72358e+06	0.0190011		771.642	9.36905e-06		1871.6	2.70773e-05
(*) In the third run each line corresponded to an independent biological sample, last numeric index indicates: 1- beginnings 2- ends of the paired end reads
Pooled by sample -- here we pool (add up) all technical replicates for each sample.
	S_1	41286826		11387614	9743229		1531483	1049574		12919097	10792803		0.312911	0.26141		1887197	0.146078		689904	0.0639226		603851	0.0559494
	S_2	72719634		27081433	23447227		4237917	2883336		31319350	26330563		0.430686	0.362083		4137033	0.132092		1596007	0.0606142		1390930	0.0528257
	S_3	54004414		17551111	15606307		3244737	2201865		20795848	17808172		0.385077	0.329754		2636434	0.126777		1074721	0.0603499		856168	0.0480773
	S_4	245098426		202156474	129093704		4525314	3216767		206681788	132310471		0.84326	0.539826		10249617	0.0495913		1161	8.77482e-06		979	7.39926e-06
	S_5	230461314		177124156	153378343		15087388	11473537		192211544	164851880		0.83403	0.715313		19249779	0.100149		3575	2.16861e-05		6019	3.65116e-05
	S_6	257832552		200983619	164614087		18579013	13385753		219562632	177999840		0.851571	0.69037		17467063	0.0795539		4229	2.37584e-05		5730	3.2191e-05
	S_7	308136298		254725135	158341102		4906126	3537509		259631261	161878611		0.842586	0.525347		11135728	0.0428906		974	6.01685e-06		2338	1.44429e-05
	S_8	251089764		194711041	161940847		20913952	15056680		215624993	176997527		0.858757	0.704917		17145711	0.0795163		4189	2.3667e-05		6509	3.67745e-05
	S_9	268423204		204907924	132627830		25813939	18116345		230721863	150744175		0.859545	0.561591		17842698	0.0773342		4324	2.86844e-05		12321	8.17345e-05
	S_10	257986350		196855892	168161965		25002686	17514344		221858578	185676309		0.859962	0.719714		17781291	0.080147		4949	2.66539e-05		9504	5.11859e-05
	Mean:	1.98704e+08		1.48748e+08	1.11695e+08		1.23843e+07	8843571		1.61133e+08	1.20539e+08		0.707838	0.541033		1.19533e+07	0.0914129		338403	0.0185026		289435	0.0157113
	SD:	1.00743e+08		9.19429e+07	6.71505e+07		9.68034e+06	6.89215e+06		9.78488e+07	7.22102e+07		0.230692	0.172234		6.92858e+06	0.0344493		580532	0.0297748		493849	0.0253068
(*) samples S_1, S_2_S_3 are form runs 1 and 2 as described above; S_4 trhough S10 are from run 3.
MAQC data
	s_3_1	8201143		6136872	5196939		731849	676273		6868721	5873212		0.837532	0.716146		579768	0.084407		511227	0.0870439		467303	0.0795652
	s_3_2	8201143		6022139	5087646		714668	660603		6736807	5748249		0.821447	0.700908		570688	0.0847119		502388	0.0873984		458623	0.0797848
	s_6_1	7760089		5797300	4910066		694587	641961		6491887	5552027		0.836574	0.715459		548342	0.0844657		480680	0.0865774		440601	0.0793586
	s_6_2	7760089		5707452	4825152		677203	625631		6384655	5450783		0.822755	0.702412		539451	0.0844918		474766	0.0871005		431160	0.0791006
	s_8_1	7450994		5467482	4631046		660669	608925		6128151	5239971		0.822461	0.703258		515601	0.0841365		449709	0.0858228		409944	0.078234
	s_8_2	7450994		5420872	4582319		649382	598842		6070254	5181161		0.81469	0.695365		510500	0.0840986		447306	0.0863332		405749	0.0783124
	Mean:	7.80408e+06		5.75869e+06	4.87219e+06		688060	635372		6.44675e+06	5.50757e+06		0.82591	0.705591		544058	0.0843853		477679	0.0867127		435563	0.0790593
	SD:	337203		288259	244011		31724.4	29938.9		319794	273852		0.00912613	0.00837643		28142.1	0.000231981		26299.6	0.000580444		25016.7	0.000650004
MAQC data pooled:		46824452		34552117	29233168		649382	598842		38680475	33045403		0.826074	0.70573		3264350	0.0843927		2866076	0.0867315		2613380	0.0790845
